# Supplementary material for: Effect of cross-platform variations on transthoracic echocardiography measurements and clinical diagnosis
Source: Eur Heart J Imaging Methods Pract. 2024 Sep 23;2(3):qyae097. doi: 10.1093/ehjimp/qyae097 (PMC11465166; doi:10.1093/ehjimp/qyae097)
Supplement: qyae097_Supplementary_Data [file qyae097_supplementary_data.zip]

Archive with 8 entries (8 files):
- Video Clip 1.mp4
- Video Clip 2.mp4
- Video Clip 3.mp4
- Video Clip 4.mp4
- Video Clip 5.mp4
- Video Clip 6.mp4
- Video Clip 7.mp4
- Video Clip 8.mp4
